# Supplementary material for: Reduction in the Migration Activity of Microglia Treated with Silica-Coated Magnetic Nanoparticles and their Recovery Using Citrate
Source: Cells. 2022 Aug 3;11(15):2393. doi: 10.3390/cells11152393 (PMC9368468; doi:10.3390/cells11152393)
Supplement: Supplementary file 1 [file cells-11-02393-s001.zip]

Archive with 1 entries (1 files):
- cells-1834970-supplementary.pdf
